# Supplementary material for: Robot-assisted reconstruction using ureteroureterostomy and Lich–Gregoir ureteral reimplantation for complicated duplex kidneys in children
Source: PLoS One. 2026 Jun 17;21(6):e0351941. doi: 10.1371/journal.pone.0351941 (PMC13274817; doi:10.1371/journal.pone.0351941)
Supplement: S2 File — (XLSX) [file pone.0351941.s002.xlsx]

## Sheet: 数据
Sex	Age（month）	Laterality	Pathology of upper pole system	Pathology of lower pole system	Contralateral system	Surgical indication	Operative time (minutes)	Tube drainage stay (days)	Hospital stay (days)	Complications	Follow-up period（months）	Preoperative APD of upper pole system(mm)	Postoperative APD of upper pole system(mm)	Preoperative APD of lower pole system(mm)	Postoperative APD of lower pole system(mm)	Preoperative UD of upper pole system(mm)	Postoperative UD of upper pole system(mm)	Preoperative UD of lower pole system(mm)	Postoperative UD of lower pole system(mm)	Preoperative renal function(%)	Postoperative renal function(%)
Female	135	Left	Ureteral ectopia	Vesicoureteral reflux	Vesicoureteral reflux	Urinary Incontinence	205	2	5	No	12	34	17	14	5	17	4	7	3	29.4	38.8
Female	15	Left	Ureteral ectopia	Ureteral stricture	Normal	Febrile UTI	202	4	7	No	18	28	9	23	9	7	4	10	3	38.7	42.3
Female	7	Left	Ureterocele	Vesicoureteral reflux	Normal	Febrile UTI	195	4	7	No	19	6	0	16	7	7	6	6	6	43.3	46.4
Female	14	Right	Ureteral ectopia	Vesicoureteral reflux	Normal	Febrile UTI	140	3	4	No	19	9	0	7	3	12	3	6	3	35	40.4
Female	41	Left	Ureteral ectopia	Vesicoureteral reflux	Normal	Urinary Incontinence	141	2	4	UTI	15	27	9	5	0	12	11	6	6	41.7	46.9
Female	6	Right	Ureteral ectopia	Ureteral stricture	Normal	Febrile UTI	160	1	7	No	31	30	13	21	9	13	6	11	6	40.3	43.4
Female	10	Left	Ureteral ectopia	Vesicoureteral reflux	Normal	Febrile UTI	165	2	5	UTI	31	23	6	10	4	12	8	5	4	38	46.1
Female	25	Right	Ureteral ectopia	Vesicoureteral reflux	Normal	Febrile UTI	150	2	3	No	14	25	6	8	3	11	7	6	6	35.3	39.7
Male	8	Left	Ureteral ectopia	Vesicoureteral reflux	Vesicoureteral reflux	Febrile UTI	204	4	7	No	22	15	4	8	3	8	3	8	6	39.9	45.8
Male	12	Right	Ureteral ectopia	Vesicoureteral reflux	Normal	Febrile UTI	158	1	5	No	19	19	6	16	4	8	4	7	6	36.3	42.8
Male	7	Left	Ureterocele	Ureteral stricture	Normal	Febrile UTI	190	4	5	No	17	34	12	19	6	15	8	9	4	28.6	37.9
Male	51	Left	Ureteral ectopia	Ureteral stricture	Normal	Abdominal Pain	201	2	5	No	31	25	6	21	10	11	6	12	4	32.5	42.5
